# Supplementary material for: Effects of Fertility Behaviors on Depression Among the Elderly: Empirical Evidence From China
Source: Front Public Health. 2021 Jan 26;8:570832. doi: 10.3389/fpubh.2020.570832 (PMC7870999; doi:10.3389/fpubh.2020.570832)
Supplement: Supplementary file 1 [file Data_Sheet_1.ZIP]

Archive with 2 entries (2 files):
- Questionnaire.pdf
- Dataset.zip
